# Supplementary material for: Poly[diammonium [(μ4-butane-1,2,3,4-tetra­carboxyl­ato)zincate] tetra­hydrate]
Source: Acta Crystallogr Sect E Struct Rep Online. 2012 Sep 15;68(Pt 10):m1268–9. doi: 10.1107/S1600536812038883 (PMC3470150; doi:10.1107/S1600536812038883)
Supplement: Supplementary file 1 [file e-68-m1268-sup1.cif]

##############################################################################
#                                                                            #
# This CIF contains the data in a paper accepted for publication in          #
# Acta Crystallographica Section E. It conforms to the requirements of       #
# Notes for Authors for Acta Crystallographica Section E, and has been       #
# peer reviewed under the auspices of the IUCr Commission on Journals.       #
#                                                                            #
# Full details of the Crystallographic Information File format               #
# are given in the paper "The Crystallographic Information File (CIF):       #
# a New Standard Archive File for Crystallography" by S. R. Hall, F. H.      #
# Allen and I. D. Brown [Acta Cryst. (1991), A47, 655-685].                  #
#                                                                            #
# The current version of the core CIF dictionary is obtainable from          #
# ftp://ftp.iucr.org/pub/cif_core.dic.                                       #
#                                                                            #
# Software is freely available for graphical display of the structure(s)     #
# in this CIF. For information consult the CIF software page                 #
# http://www.iucr.org/resources/cif/software.                                #
#                                                                            #
# This file may be used for bona fide research purposes within the           #
# scientific community so long as proper attribution is given to the journal # 
# article from which it was obtained.                                        #
#                                                                            #
##############################################################################
data_global
_audit_creation_method     'form.cif (version 2.0)'
_journal_data_validation_number     ?
_journal_date_recd_electronic     2012-08-31
_journal_date_accepted     2012-09-11
_journal_name_full     'Acta Crystallographica, Section E'
_journal_year     2012
_journal_volume     68
_journal_issue     10
_journal_page_first     m1268
_journal_page_last     m1269
_journal_paper_category     QM
_journal_paper_doi     10.1107/S1600536812038883
_journal_coeditor_code     WM2679
_publ_contact_author_name     'Shouwen Jin'
_publ_contact_author_address
; Faculty of science
      ZheJiang A & F
      University Lin'An 311300
      People's Republic of China
;
_publ_contact_author_email     'shouwenjin@yahoo.cn'
_publ_contact_author_fax     '0086-571-63746755'
_publ_contact_author_phone     '0086-571-63746755'
_publ_section_title
;
Poly[diammonium [(\m~4~-butane-1,2,3,4-tetracarboxylato)zincate] tetrahydrate]
;
loop_
    _publ_author_name
    _publ_author_address
    'Shouwen Jin'
;
Tianmu College of ZheJiang A & F University
Lin'An 311300
People's Republic of China
;
    'Yanfei Huang'
;
Tianmu College of ZheJiang A & F University
Lin'An 311300
People's Republic of China
;
    'Shuaishuai Wei'
;
Tianmu College of ZheJiang A & F University
Lin'An 311300
People's Republic of China
;
    'Yong Zhou'
;
Tianmu College of ZheJiang A & F University
Lin'An 311300
People's Republic of China
;
    'Yingping Zhou'
;
Tianmu College of ZheJiang A & F University
Lin'An 311300
People's Republic of China
;
data_I
_audit_creation_method     SHELXL-97
_chemical_name_systematic
;
Poly[diammonium [(\m~4~-butane-1,2,3,4-tetracarboxylato)zincate] tetrahydrate]
;
_chemical_name_common     ?
_chemical_formula_moiety     '2(H4 N +), C8 H6 O8 Zn 2-, 4(H2 O)'
_chemical_formula_sum     'C8 H22 N2 O12 Zn'
_chemical_formula_iupac     '(N H4)2 [Zn (C8 H6 O8)], 4H2 O'
_chemical_formula_weight     403.65
_chemical_melting_point     ?
_symmetry_cell_setting     monoclinic
_symmetry_space_group_name_H-M     'C 2/c'
_symmetry_space_group_name_Hall     '-C 2yc'
loop_
    _symmetry_equiv_pos_as_xyz
    'x, y, z'
    '-x, y, -z+1/2'
    'x+1/2, y+1/2, z'
    '-x+1/2, y+1/2, -z+1/2'
    '-x, -y, -z'
    'x, -y, z-1/2'
    '-x+1/2, -y+1/2, -z'
    'x+1/2, -y+1/2, z-1/2'
_cell_length_a     14.1153(12)
_cell_length_b     8.8505(8)
_cell_length_c     13.5704(11)
_cell_angle_alpha     90.00
_cell_angle_beta     111.761(2)
_cell_angle_gamma     90.00
_cell_volume     1574.5(2)
_cell_formula_units_Z     4
_cell_measurement_reflns_used     2092
_cell_measurement_theta_min     2.777
_cell_measurement_theta_max     27.613
_cell_measurement_temperature     298(2)
_exptl_crystal_description     block
_exptl_crystal_colour     colorless
_exptl_crystal_size_max     0.36
_exptl_crystal_size_mid     0.19
_exptl_crystal_size_min     0.12
_exptl_crystal_density_diffrn     1.703
_exptl_crystal_density_meas     ?
_exptl_crystal_density_method     'not measured'
_exptl_crystal_F_000     840
_exptl_absorpt_coefficient_mu     1.625
_exptl_absorpt_correction_type     multi-scan
_exptl_absorpt_process_details     '(<i>SADABS</i>; Bruker, 2002)'
_exptl_absorpt_correction_T_min     0.697
_exptl_absorpt_correction_T_max     0.823
_exptl_special_details     ?
_diffrn_ambient_temperature     298(2)
_diffrn_radiation_type     MoK\a
_diffrn_radiation_wavelength     0.71073
_diffrn_radiation_source     'fine-focus sealed tube'
_diffrn_radiation_monochromator     graphite
_diffrn_measurement_device_type     'Bruker SMART 1K CCD area-detector'
_diffrn_measurement_method     'phi and omega scans'
_diffrn_detector_area_resol_mean     ?
_diffrn_reflns_number     3841
_diffrn_reflns_av_R_equivalents     0.0894
_diffrn_reflns_av_sigmaI/netI     0.0646
_diffrn_reflns_theta_min     2.78
_diffrn_reflns_theta_max     25.01
_diffrn_reflns_theta_full     25.01
_diffrn_measured_fraction_theta_max     0.998
_diffrn_measured_fraction_theta_full     0.998
_diffrn_reflns_limit_h_min     -16
_diffrn_reflns_limit_h_max     16
_diffrn_reflns_limit_k_min     -9
_diffrn_reflns_limit_k_max     10
_diffrn_reflns_limit_l_min     -16
_diffrn_reflns_limit_l_max     12
_diffrn_standards_number     0
_diffrn_standards_interval_count     .
_diffrn_standards_interval_time     .
_diffrn_standards_decay_%     ?
_refine_special_details
;
Refinement of <i>F</i>^2^ against ALL reflections. The weighted <i>R</i>-factor
<i>wR</i> and goodness of fit <i>S</i> are based on <i>F</i>^2^, conventional
<i>R</i>-factors <i>R</i> are based on <i>F</i>, with <i>F</i> set to zero for
negative <i>F</i>^2^. The threshold expression of <i>F</i>^2^ >
\s(<i>F</i>^2^) is used only for calculating <i>R</i>-factors(gt) <i>etc</i>.
and is not relevant to the choice of reflections for refinement.
<i>R</i>-factors based on <i>F</i>^2^ are statistically about twice as large
as those based on <i>F</i>, and <i>R</i>- factors based on ALL data will be
even larger.
;
_reflns_number_total     1386
_reflns_number_gt     1167
_reflns_threshold_expression     I>2sigma(I)
_refine_ls_structure_factor_coef     Fsqd
_refine_ls_matrix_type     full
_refine_ls_R_factor_all     0.0656
_refine_ls_R_factor_gt     0.0587
_refine_ls_wR_factor_gt     0.1483
_refine_ls_wR_factor_ref     0.1556
_refine_ls_goodness_of_fit_ref     1.018
_refine_ls_restrained_S_all     1.018
_refine_ls_number_reflns     1386
_refine_ls_number_parameters     105
_refine_ls_number_restraints     0
_refine_ls_hydrogen_treatment     constr
_refine_ls_weighting_scheme     calc
_refine_ls_weighting_details
         'calc w=1/[\s^2^(Fo^2^)+(0.1135P)^2^+0.0000P] where P=(Fo^2^+2Fc^2^)/3'
_atom_sites_solution_hydrogens     geom
_atom_sites_solution_primary     direct
_atom_sites_solution_secondary     difmap
_refine_ls_shift/su_max     0.000
_refine_ls_shift/su_mean     0.000
_refine_diff_density_max     1.526
_refine_diff_density_min     -1.300
_refine_ls_extinction_method     none
_refine_ls_extinction_coef     ?
loop_
    _atom_type_symbol
    _atom_type_description
    _atom_type_scat_dispersion_real
    _atom_type_scat_dispersion_imag
    _atom_type_scat_source
    'C' 'C' 0.0033 0.0016
                         'International Tables Vol C Tables 4.2.6.8 and 6.1.1.4'
    'H' 'H' 0.0000 0.0000
                         'International Tables Vol C Tables 4.2.6.8 and 6.1.1.4'
    'N' 'N' 0.0061 0.0033
                         'International Tables Vol C Tables 4.2.6.8 and 6.1.1.4'
    'O' 'O' 0.0106 0.0060
                         'International Tables Vol C Tables 4.2.6.8 and 6.1.1.4'
    'Zn' 'Zn' 0.2839 1.4301
                         'International Tables Vol C Tables 4.2.6.8 and 6.1.1.4'
_computing_data_collection     'SMART (Bruker, 2002)'
_computing_cell_refinement     'SAINT (Bruker, 2002)'
_computing_data_reduction     'SAINT (Bruker, 2002)'
_computing_structure_solution     'SHELXS97 (Sheldrick, 2008)'
_computing_structure_refinement     'SHELXL97 (Sheldrick, 2008)'
_computing_molecular_graphics     'SHELXTL (Sheldrick, 2008)'
_computing_publication_material     'publCIF (Westrip, 2010)'
loop_
    _atom_site_type_symbol
    _atom_site_label
    _atom_site_fract_x
    _atom_site_fract_y
    _atom_site_fract_z
    _atom_site_U_iso_or_equiv
    _atom_site_adp_type
    _atom_site_calc_flag
    _atom_site_refinement_flags
    _atom_site_occupancy
    _atom_site_symmetry_multiplicity
    _atom_site_disorder_assembly
    _atom_site_disorder_group
    Zn Zn1 0.5000 0.50029(6) 0.7500 0.0196(3) Uani d S 1 2 . .
    N N1 0.6212(3) 0.8163(4) 0.5030(3) 0.0379(9) Uani d . 1 1 . .
    H H1C 0.5861 0.8480 0.5427 0.045 Uiso d R 1 1 . .
    H H1D 0.6836 0.8588 0.5287 0.045 Uiso d R 1 1 . .
    H H1A 0.5884 0.8440 0.4350 0.045 Uiso d R 1 1 . .
    H H1B 0.6269 0.7150 0.5062 0.045 Uiso d R 1 1 . .
    O O1 0.41853(19) 0.6486(3) 0.6404(2) 0.0291(7) Uani d . 1 1 . .
    O O2 0.3143(2) 0.4535(4) 0.5878(2) 0.0340(7) Uani d . 1 1 . .
    O O3 0.3480(3) 0.4657(4) 0.3648(3) 0.0413(8) Uani d . 1 1 . .
    O O4 0.44049(18) 0.6425(3) 0.32532(19) 0.0262(6) Uani d . 1 1 . .
    O O5 0.5186(2) 0.9191(4) 0.6280(3) 0.0516(9) Uani d . 1 1 . .
    H H5C 0.4923 0.8395 0.6420 0.062 Uiso d R 1 1 . .
    H H5D 0.5526 0.9635 0.6859 0.062 Uiso d R 1 1 . .
    O O6 0.6370(2) 0.0991(3) 0.7995(2) 0.0470(8) Uani d . 1 1 . .
    H H6C 0.7008 0.0871 0.8163 0.056 Uiso d R 1 1 . .
    H H6D 0.6189 0.1787 0.7622 0.056 Uiso d R 1 1 . .
    C C1 0.3369(3) 0.5846(4) 0.5744(3) 0.0210(8) Uani d . 1 1 . .
    C C2 0.3742(3) 0.5970(5) 0.3645(3) 0.0244(9) Uani d . 1 1 . .
    C C3 0.2700(3) 0.6794(4) 0.4801(3) 0.0203(8) Uani d . 1 1 . .
    H H3 0.2111 0.6180 0.4378 0.024 Uiso calc R 1 1 . .
    C C4 0.3286(3) 0.7247(4) 0.4090(3) 0.0254(9) Uani d . 1 1 . .
    H H4A 0.2827 0.7823 0.3496 0.030 Uiso calc R 1 1 . .
    H H4B 0.3836 0.7918 0.4494 0.030 Uiso calc R 1 1 . .
loop_
    _atom_site_aniso_label
    _atom_site_aniso_U_11
    _atom_site_aniso_U_22
    _atom_site_aniso_U_33
    _atom_site_aniso_U_12
    _atom_site_aniso_U_13
    _atom_site_aniso_U_23
    Zn1 0.0194(4) 0.0239(5) 0.0197(5) 0.000 0.0122(3) 0.000
    N1 0.039(2) 0.039(2) 0.042(2) -0.0020(16) 0.0213(18) -0.0064(16)
    O1 0.0260(14) 0.0341(16) 0.0247(15) 0.0003(12) 0.0064(12) 0.0014(12)
    O2 0.0367(17) 0.0293(16) 0.0373(18) 0.0002(14) 0.0152(14) 0.0075(14)
    O3 0.053(2) 0.0317(17) 0.056(2) -0.0036(16) 0.0396(18) -0.0033(15)
    O4 0.0259(13) 0.0337(15) 0.0268(14) 0.0008(12) 0.0187(12) -0.0014(11)
    O5 0.061(2) 0.055(2) 0.053(2) -0.0072(18) 0.0373(18) -0.0061(17)
    O6 0.0522(18) 0.0453(19) 0.0493(19) 0.0042(16) 0.0257(16) 0.0129(16)
    C1 0.0232(18) 0.028(2) 0.0190(18) 0.0074(16) 0.0157(16) -0.0022(15)
    C2 0.0236(18) 0.035(2) 0.0190(19) 0.0058(17) 0.0126(16) -0.0008(16)
    C3 0.0197(17) 0.026(2) 0.0183(18) 0.0006(15) 0.0108(15) -0.0012(14)
    C4 0.0267(19) 0.031(2) 0.025(2) 0.0040(17) 0.0170(17) 0.0035(16)
_geom_special_details
;
All e.s.d.'s (except the e.s.d. in the dihedral angle between two l.s. planes)
are estimated using the full covariance matrix. The cell e.s.d.'s are taken
into account individually in the estimation of e.s.d.'s in distances, angles
and torsion angles; correlations between e.s.d.'s in cell parameters are only
used when they are defined by crystal symmetry. An approximate (isotropic)
treatment of cell e.s.d.'s is used for estimating e.s.d.'s involving l.s.
planes.
;
loop_
    _geom_bond_atom_site_label_1
    _geom_bond_atom_site_label_2
    _geom_bond_site_symmetry_2
    _geom_bond_distance
    _geom_bond_publ_flag
    Zn1 O4 5_666 1.996(2) ?
    Zn1 O4 6_566 1.996(2) ?
    Zn1 O1 2_656 1.998(3) ?
    Zn1 O1 . 1.998(3) ?
    N1 H1C . 0.9000 ?
    N1 H1D . 0.9001 ?
    N1 H1A . 0.9001 ?
    N1 H1B . 0.9000 ?
    O1 C1 . 1.298(4) ?
    O2 C1 . 1.234(5) ?
    O3 C2 . 1.220(5) ?
    O4 C2 . 1.300(4) ?
    O4 Zn1 5_666 1.996(2) ?
    O5 H5C . 0.8499 ?
    O5 H5D . 0.8500 ?
    O6 H6C . 0.8500 ?
    O6 H6D . 0.8500 ?
    C1 C3 . 1.529(5) ?
    C2 C4 . 1.531(5) ?
    C3 C4 . 1.540(5) ?
    C3 C3 7_566 1.548(7) ?
    C3 H3 . 0.9800 ?
    C4 H4A . 0.9700 ?
    C4 H4B . 0.9700 ?
loop_
    _geom_angle_atom_site_label_1
    _geom_angle_atom_site_label_2
    _geom_angle_atom_site_label_3
    _geom_angle_site_symmetry_1
    _geom_angle_site_symmetry_3
    _geom_angle
    _geom_angle_publ_flag
    O4 Zn1 O4 5_666 6_566 101.42(14) ?
    O4 Zn1 O1 5_666 2_656 124.21(10) ?
    O4 Zn1 O1 6_566 2_656 105.67(10) ?
    O4 Zn1 O1 5_666 . 105.67(10) ?
    O4 Zn1 O1 6_566 . 124.21(10) ?
    O1 Zn1 O1 2_656 . 97.83(15) ?
    H1C N1 H1D . . 108.3 ?
    H1C N1 H1A . . 109.9 ?
    H1D N1 H1A . . 109.9 ?
    H1C N1 H1B . . 109.9 ?
    H1D N1 H1B . . 109.9 ?
    H1A N1 H1B . . 108.9 ?
    C1 O1 Zn1 . . 110.2(2) ?
    C2 O4 Zn1 . 5_666 121.1(2) ?
    H5C O5 H5D . . 108.7 ?
    H6C O6 H6D . . 108.6 ?
    O2 C1 O1 . . 121.4(3) ?
    O2 C1 C3 . . 121.7(3) ?
    O1 C1 C3 . . 116.9(3) ?
    O3 C2 O4 . . 124.1(3) ?
    O3 C2 C4 . . 122.0(4) ?
    O4 C2 C4 . . 113.9(3) ?
    C1 C3 C4 . . 111.0(3) ?
    C1 C3 C3 . 7_566 110.1(3) ?
    C4 C3 C3 . 7_566 110.9(4) ?
    C1 C3 H3 . . 108.2 ?
    C4 C3 H3 . . 108.2 ?
    C3 C3 H3 7_566 . 108.2 ?
    C2 C4 C3 . . 117.2(3) ?
    C2 C4 H4A . . 108.0 ?
    C3 C4 H4A . . 108.0 ?
    C2 C4 H4B . . 108.0 ?
    C3 C4 H4B . . 108.0 ?
    H4A C4 H4B . . 107.2 ?
loop_
    _geom_torsion_atom_site_label_1
    _geom_torsion_atom_site_label_2
    _geom_torsion_atom_site_label_3
    _geom_torsion_atom_site_label_4
    _geom_torsion_site_symmetry_1
    _geom_torsion_site_symmetry_2
    _geom_torsion_site_symmetry_3
    _geom_torsion_site_symmetry_4
    _geom_torsion
    _geom_torsion_publ_flag
    O4 Zn1 O1 C1 5_666 . . . 71.4(2) ?
    O4 Zn1 O1 C1 6_566 . . . -44.7(3) ?
    O1 Zn1 O1 C1 2_656 . . . -159.7(3) ?
    Zn1 O1 C1 O2 . . . . 5.1(4) ?
    Zn1 O1 C1 C3 . . . . -175.4(2) ?
    Zn1 O4 C2 O3 5_666 . . . 4.7(5) ?
    Zn1 O4 C2 C4 5_666 . . . -173.9(2) ?
    O2 C1 C3 C4 . . . . -118.4(4) ?
    O1 C1 C3 C4 . . . . 62.1(4) ?
    O2 C1 C3 C3 . . . 7_566 118.4(4) ?
    O1 C1 C3 C3 . . . 7_566 -61.2(4) ?
    O3 C2 C4 C3 . . . . 15.6(5) ?
    O4 C2 C4 C3 . . . . -165.7(3) ?
    C1 C3 C4 C2 . . . . 56.4(4) ?
    C3 C3 C4 C2 7_566 . . . 179.2(3) ?
loop_
    _geom_hbond_atom_site_label_D
    _geom_hbond_atom_site_label_H
    _geom_hbond_atom_site_label_A
    _geom_hbond_site_symmetry_A
    _geom_hbond_distance_DH
    _geom_hbond_distance_HA
    _geom_hbond_distance_DA
    _geom_hbond_angle_DHA
    O6 H6D O4 5_666 0.85 1.97 2.814(4) 172.8
    O6 H6C O3 8_556 0.85 1.99 2.833(5) 173.1
    O5 H5D O6 1_565 0.85 1.97 2.805(5) 167.5
    O5 H5C O1 . 0.85 1.98 2.816(4) 167.4
    N1 H1B O2 5_666 0.90 2.31 2.981(5) 131.4
    N1 H1B O3 5_666 0.90 2.30 3.009(5) 135.7
    N1 H1A O5 5_676 0.90 2.54 3.153(5) 125.8
    N1 H1A O6 6_565 0.90 2.24 2.948(5) 134.7
    N1 H1D O2 3 0.90 1.91 2.810(5) 177.5
    N1 H1C O5 . 0.90 1.86 2.761(5) 177.4
