# Supplementary material for: Poly[diammonium [(μ4-butane-1,2,3,4-tetra­carboxyl­ato)zincate] tetra­hydrate]
Source: Acta Crystallogr Sect E Struct Rep Online. 2012 Sep 15;68(Pt 10):m1268–9. doi: 10.1107/S1600536812038883 (PMC3470150; doi:10.1107/S1600536812038883)
Supplement: Supplementary file 2 [file e-68-m1268-Isup2.hkl]

# 
# h,k,l, Fc-squared, Fo-squared, sigma(Fo-squared) and status flag 
# 
data_I
_shelx_title ' 120216e in C2/c' 
_shelx_refln_list_code          4 
_shelx_F_calc_maximum      219.90 
_exptl_crystal_F_000       840.00 
_reflns_d_resolution_high  0.8405 
 
loop_ 
 _symmetry_equiv_pos_as_xyz 
 'x, y, z' 
 '-x, y, -z+1/2' 
 'x+1/2, y+1/2, z' 
 '-x+1/2, y+1/2, -z+1/2' 
 '-x, -y, -z' 
 'x, -y, z-1/2' 
 '-x+1/2, -y+1/2, -z' 
 'x+1/2, -y+1/2, z-1/2' 
 
_cell_length_a    14.1153 
_cell_length_b     8.8505 
_cell_length_c    13.5704 
_cell_angle_alpha  90.000 
_cell_angle_beta  111.761 
_cell_angle_gamma  90.000 
 
_shelx_F_squared_multiplier     1.000 
 
loop_ 
 _refln_index_h 
 _refln_index_k 
 _refln_index_l 
 _refln_F_squared_calc 
 _refln_F_squared_meas 
 _refln_F_squared_sigma 
 _refln_observed_status 
   2   0   0     8261.46     9558.92    102.36 o 
   4   0   0     1793.01     2142.17    260.83 o 
   6   0   0    20004.50    17800.16   1282.89 o 
   8   0   0     4742.07     4687.98    247.12 o 
  10   0   0     1224.57     1076.32    139.37 o 
  12   0   0     3227.48     3159.47    142.49 o 
  14   0   0     1801.14     1653.18    111.17 o 
   1   1   0    27282.64    21171.24   5083.14 o 
   3   1   0      679.20      743.47    104.74 o 
   5   1   0     9235.96    10756.49    505.79 o 
   7   1   0     1760.05     1548.69    133.55 o 
   9   1   0      198.04      177.14     14.64 o 
  11   1   0     3781.46     3343.31    174.57 o 
  13   1   0     2827.26     2528.81     93.48 o 
  15   1   0      793.24      586.07     90.43 o 
   0   2   0    20026.99    18549.59    439.73 o 
   2   2   0     9678.39     9262.55    734.98 o 
   4   2   0     7215.10     6409.91    180.89 o 
   6   2   0    25214.90    22995.90   1310.53 o 
   8   2   0     4159.32     4287.33    120.29 o 
  10   2   0     2572.73     2624.88    154.96 o 
  12   2   0     1958.70     1813.49    124.63 o 
  14   2   0     1330.41     1027.45    195.55 o 
   1   3   0     7290.91     6144.71    249.13 o 
   3   3   0       73.59       43.83      6.25 o 
   5   3   0     9926.05     9411.30    229.74 o 
   7   3   0    19616.91    18462.51   1124.29 o 
   9   3   0     4515.50     4462.34    184.56 o 
  11   3   0     2502.44     2432.72    114.38 o 
  13   3   0      228.98      172.76     29.43 o 
   0   4   0       83.18       77.88     22.35 o 
   2   4   0      447.30      363.15     27.65 o 
   4   4   0     8735.91     7411.08    455.66 o 
   6   4   0    12880.85    12860.39    613.63 o 
   8   4   0     2672.94     2626.70     92.97 o 
  10   4   0     3063.51     2964.28     80.07 o 
  12   4   0     2073.15     1865.53    115.22 o 
  14   4   0      274.35      210.17     36.11 o 
   1   5   0     7090.06     7461.03    271.29 o 
   3   5   0     4767.77     5309.00    501.54 o 
   5   5   0    11065.99    10976.53    653.04 o 
   7   5   0     3434.03     3020.90    324.77 o 
   9   5   0     2070.25     2151.84    265.61 o 
  11   5   0     1495.39     1364.57     98.05 o 
  13   5   0     1793.17     1491.97     78.21 o 
   0   6   0     3270.97     3580.57    169.56 o 
   2   6   0     4785.49     4563.56    174.10 o 
   4   6   0     4405.22     4597.85    240.52 o 
   6   6   0       34.05       23.86     18.13 o 
   8   6   0     1112.01     1087.48     53.49 o 
  10   6   0     1683.30     1523.53    155.10 o 
  12   6   0      968.24      896.91     60.58 o 
   1   7   0     6549.66     7954.44    261.51 o 
   3   7   0     7924.52     8350.25    739.90 o 
   5   7   0      599.48      570.24     40.12 o 
   7   7   0      554.76      689.40     72.60 o 
   9   7   0     1784.61     1605.77    234.63 o 
  11   7   0      541.29      536.97     44.85 o 
   0   8   0      634.12      676.16    128.67 o 
   2   8   0     3597.15     4079.06    159.00 o 
   4   8   0     1277.77     1221.23    155.87 o 
   6   8   0      685.26      655.32     80.69 o 
   8   8   0      471.27      564.07    169.28 o 
  10   8   0      522.30      510.16     44.01 o 
   1   9   0      989.13     1148.25     93.19 o 
   3   9   0     1569.85     1788.21     76.05 o 
   5   9   0      655.60      774.23     54.89 o 
   7   9   0     1697.82     2232.38    256.51 o 
   0  10   0      592.75      872.09    116.78 o 
   2  10   0      572.91      814.43     73.13 o 
   4  10   0      462.71      503.65     58.03 o 
 -15   1   1        0.93        7.76     25.69 o 
 -13   1   1      231.63      224.43     27.32 o 
 -11   1   1       90.11       83.37     24.21 o 
  -9   1   1       28.77       34.41     10.76 o 
  -7   1   1       22.22       13.50      6.57 o 
  -5   1   1     2145.26     2334.47    206.72 o 
  -3   1   1     1007.31     1051.43    100.79 o 
  -1   1   1      755.51      894.18     69.36 o 
   1   1   1     5799.34     4232.02    975.78 o 
   3   1   1     6765.65     6077.41     76.53 o 
   5   1   1     1173.12     1574.59     96.78 o 
   7   1   1      112.32      141.88     14.05 o 
   9   1   1      612.44      540.07     38.16 o 
  11   1   1     1951.45     1677.51     81.05 o 
  13   1   1       16.37       16.29     23.02 o 
  15   1   1      110.43       61.06     28.43 o 
 -14   2   1      280.28      243.62     32.20 o 
 -12   2   1        3.77        5.30     17.50 o 
 -10   2   1      139.38      127.85     17.47 o 
  -8   2   1      189.27      164.70     13.71 o 
  -6   2   1      151.11      139.70     14.03 o 
  -4   2   1      862.02      737.48     63.43 o 
  -2   2   1     6375.90     6052.72    510.52 o 
   0   2   1       69.54      102.17     15.35 o 
   2   2   1    29472.60    26933.16   1832.47 o 
   4   2   1    13384.29    13648.33    666.83 o 
   6   2   1       37.43       41.29      9.90 o 
   8   2   1      301.21      254.45     23.69 o 
  10   2   1      139.02      156.87     19.35 o 
  12   2   1      783.65      582.97     62.56 o 
  14   2   1        0.83        3.17     23.19 o 
 -15   3   1      283.40      248.08     43.19 o 
 -13   3   1        9.59       -6.26     21.56 o 
 -11   3   1      185.36      187.82     27.33 o 
  -9   3   1       43.05       26.97     16.90 o 
  -7   3   1     1096.91      971.02    115.77 o 
  -5   3   1     1607.03     1711.60     95.39 o 
  -3   3   1     4805.27     4008.08    229.75 o 
  -1   3   1      703.83      697.32     53.13 o 
   1   3   1     1409.75     1593.35     55.69 o 
   3   3   1       17.69        7.87      7.16 o 
   5   3   1      737.95      748.50     42.76 o 
   7   3   1     1194.19     1072.67    100.69 o 
   9   3   1       68.27       48.65     17.04 o 
  11   3   1      451.54      427.63     29.81 o 
  13   3   1      505.36      387.80     45.65 o 
 -14   4   1       15.21       37.33     28.65 o 
 -12   4   1       47.30       -9.11     25.71 o 
 -10   4   1      375.33      411.99     54.30 o 
  -8   4   1      568.11      555.86     34.50 o 
  -6   4   1       22.60       12.86      9.84 o 
  -4   4   1       11.48       -4.74      7.69 o 
  -2   4   1     6744.70     7514.53    516.06 o 
   0   4   1       22.01       32.37      6.52 o 
   2   4   1      932.28     1094.27     44.09 o 
   4   4   1     2281.58     2396.11    192.06 o 
   6   4   1      490.92      441.01     61.92 o 
   8   4   1      426.02      430.87     41.27 o 
  10   4   1      747.13      673.09     49.86 o 
  12   4   1        2.86        7.23     23.62 o 
  14   4   1        5.18       25.48     30.90 o 
 -13   5   1       46.50       34.35     26.80 o 
 -11   5   1      197.77      181.83     29.62 o 
  -9   5   1        0.06      -23.56     17.09 o 
  -7   5   1       13.21       18.35     15.08 o 
  -5   5   1      507.41      420.31     59.60 o 
  -3   5   1      146.51       79.84     12.98 o 
  -1   5   1      284.51      409.02     21.76 o 
   1   5   1     2452.21     2987.84    179.31 o 
   3   5   1      576.58      575.32     62.90 o 
   5   5   1      688.37      617.04     34.50 o 
   7   5   1      443.43      333.08     86.42 o 
   9   5   1      303.62      229.96     39.29 o 
  11   5   1      442.98      355.69     36.09 o 
  13   5   1        0.35      -20.86     25.41 o 
 -12   6   1       43.28       41.68     26.02 o 
 -10   6   1        0.28       -5.75     17.02 o 
  -8   6   1        2.39        1.26     17.49 o 
  -6   6   1       48.71       33.56     16.69 o 
  -4   6   1        0.97      -23.93     15.96 o 
  -2   6   1      400.86      354.17     20.22 o 
   0   6   1        4.15      -11.71      9.29 o 
   2   6   1     1732.05     1708.38    190.83 o 
   4   6   1        0.38        7.43     15.75 o 
   6   6   1        9.63       25.96     17.71 o 
   8   6   1       82.63       89.31     27.63 o 
  10   6   1      437.31      456.95     56.11 o 
  12   6   1       67.27       58.84     24.02 o 
 -11   7   1       97.21      120.60     28.91 o 
  -9   7   1        1.02       10.52     24.48 o 
  -7   7   1       35.26       33.63     22.49 o 
  -5   7   1      459.26      390.30     50.12 o 
  -3   7   1     1270.38     1093.22    174.56 o 
  -1   7   1       84.50       65.80     16.62 o 
   1   7   1     1759.41     1801.29    152.29 o 
   3   7   1        5.36       -2.00     18.60 o 
   5   7   1     2633.37     2855.40    436.30 o 
   7   7   1      709.65      652.70     70.19 o 
   9   7   1        0.24       12.48     23.05 o 
  11   7   1       42.33       22.72     22.04 o 
 -10   8   1       73.75       90.87     36.36 o 
  -8   8   1      334.39      325.39     47.72 o 
  -6   8   1       74.36       57.98     24.34 o 
  -4   8   1      679.86      653.96    107.26 o 
  -2   8   1      251.60      273.96     32.31 o 
   0   8   1       36.45        2.02     21.79 o 
   2   8   1      634.81      751.61     76.49 o 
   4   8   1     1127.29     1160.34     59.74 o 
   6   8   1       32.46       14.96     22.19 o 
   8   8   1      870.78      839.09    178.16 o 
  -7   9   1        1.66       36.78     39.25 o 
  -5   9   1        8.14        0.73     23.85 o 
  -3   9   1       11.79      -12.63     25.65 o 
  -1   9   1      130.44      150.57     42.09 o 
   1   9   1      157.55      125.66     30.05 o 
   3   9   1      759.14      832.28     79.57 o 
   5   9   1      525.75      524.64     78.29 o 
   7   9   1      139.72      117.87     47.40 o 
  -4  10   1       76.27       92.25     33.66 o 
  -2  10   1       72.20       71.95     40.57 o 
   0  10   1        0.01       -8.59     41.03 o 
   2  10   1      164.68      160.90     48.99 o 
   4  10   1       18.42        4.54     28.51 o 
 -16   0   2     2088.03     2053.18    142.09 o 
 -14   0   2     4393.35     3614.02    157.71 o 
 -12   0   2     3551.96     3065.63     88.92 o 
 -10   0   2       29.20       28.15     21.41 o 
  -8   0   2      144.56      101.75     28.00 o 
  -6   0   2     4563.17     4697.74    465.96 o 
  -4   0   2     4149.23     6251.85    248.74 o 
  -2   0   2    34020.06    46168.00   1583.62 o 
   0   0   2     2189.94     2077.45     43.09 o 
   2   0   2    48357.78    43180.72    327.43 o 
   4   0   2    13081.85    10839.17    144.25 o 
   6   0   2     4708.84     4728.05     81.71 o 
   8   0   2     8851.76     9983.89    156.47 o 
  10   0   2     4919.50     4743.04    224.79 o 
  12   0   2      569.04      550.26     60.07 o 
  14   0   2     1198.94      809.37     76.01 o 
 -15   1   2     2379.92     2280.81    531.44 o 
 -13   1   2     5568.67     5233.43    381.78 o 
 -11   1   2     4855.80     4930.13    408.49 o 
  -9   1   2      817.35      833.53     43.20 o 
  -7   1   2    10591.48    11949.66    375.86 o 
  -5   1   2    11803.81    13531.72    745.18 o 
  -3   1   2    18802.90    24673.72    725.24 o 
  -1   1   2     7618.23     7220.46    355.23 o 
   1   1   2    15158.04    13889.47    382.75 o 
   3   1   2    29327.09    28736.40    582.66 o 
   5   1   2      149.77      125.06     12.69 o 
   7   1   2      650.42      574.27     25.44 o 
   9   1   2     8364.40     8157.90    392.31 o 
  11   1   2     1602.23     1494.95    117.10 o 
  13   1   2       56.64       43.38     23.90 o 
 -14   2   2     1267.32     1377.20     85.19 o 
 -12   2   2     2677.96     2589.76    252.04 o 
 -10   2   2      910.06      969.69     55.11 o 
  -8   2   2     9989.15    12689.96    437.46 o 
  -6   2   2    12051.25    15216.11    446.62 o 
  -4   2   2       42.89       33.20      6.23 o 
  -2   2   2    10043.34     9130.81    535.95 o 
   0   2   2    26406.36    25581.93    394.25 o 
   2   2   2     5296.19     4882.79     80.04 o 
   4   2   2    13573.62    10990.00    371.89 o 
   6   2   2     1629.71     1377.48    203.40 o 
   8   2   2     8106.35     6736.75   1233.48 o 
  10   2   2     3956.67     3603.16    183.72 o 
  12   2   2      653.10      586.85     39.82 o 
  14   2   2     1036.97      810.32     56.25 o 
 -15   3   2       15.62       -6.10     22.03 o 
 -13   3   2     2590.87     2507.87    227.35 o 
 -11   3   2     2511.62     2796.36    256.88 o 
  -9   3   2     5260.14     6395.21    274.68 o 
  -7   3   2    12484.85    12750.66    509.41 o 
  -5   3   2    18346.61    16822.75    424.91 o 
  -3   3   2     4195.96     3539.86    151.20 o 
  -1   3   2     3641.41     2982.37    104.58 o 
   1   3   2     1161.49      985.00     56.49 o 
   3   3   2    10759.45    10417.63    510.67 o 
   5   3   2     8391.83     8446.04    793.39 o 
   7   3   2     2103.65     1508.57     89.51 o 
   9   3   2     3379.13     2841.62    173.04 o 
  11   3   2      763.09      638.33     48.36 o 
  13   3   2     2498.88     2330.96    122.03 o 
 -14   4   2       64.02       34.74     31.56 o 
 -12   4   2     2764.90     2574.31    102.28 o 
 -10   4   2     6229.28     6693.51    324.47 o 
  -8   4   2     4065.36     4529.66    163.52 o 
  -6   4   2    10019.12     9661.75    169.28 o 
  -4   4   2    17340.77    16685.93    420.44 o 
  -2   4   2      815.75      635.77     32.24 o 
   0   4   2     2054.13     1733.75     71.35 o 
   2   4   2    10092.57     9369.39    896.19 o 
   4   4   2     3852.51     3430.36    146.72 o 
   6   4   2     1651.70     1486.63    209.97 o 
   8   4   2     3753.34     3279.78    207.69 o 
  10   4   2      938.59      886.24    121.79 o 
  12   4   2     1028.13      982.10     66.96 o 
 -13   5   2       54.91       39.11     29.80 o 
 -11   5   2     2862.92     3047.11     90.22 o 
  -9   5   2     2359.66     2270.47    121.01 o 
  -7   5   2     3502.02     3107.66    353.13 o 
  -5   5   2     1782.77     1663.63     95.75 o 
  -3   5   2     3414.54     3222.97    147.70 o 
  -1   5   2     8242.12     8069.54    611.83 o 
   1   5   2     9243.64    11085.51    513.65 o 
   3   5   2     1073.44      853.02     50.97 o 
   5   5   2     1770.73     1625.74    138.99 o 
   7   5   2    10414.84     9007.47   2861.52 o 
   9   5   2     1512.64     1289.23    165.88 o 
  11   5   2      508.44      595.53     58.71 o 
 -12   6   2     3648.97     3806.12    211.05 o 
 -10   6   2     2054.82     1700.77     64.94 o 
  -8   6   2      100.75       89.30     23.64 o 
  -6   6   2     4013.02     3906.30    202.21 o 
  -4   6   2     7724.85     6994.57    276.35 o 
  -2   6   2     5546.57     5487.11    192.62 o 
   0   6   2     2208.71     2492.69     92.38 o 
   2   6   2     4837.14     4707.41    490.44 o 
   4   6   2     1498.69     1296.66    210.94 o 
   6   6   2     3551.17     3509.17    192.00 o 
   8   6   2      600.86      524.75    108.05 o 
  10   6   2      712.11      668.53     57.07 o 
 -11   7   2     1185.35     1110.42     78.98 o 
  -9   7   2      279.85      287.88     34.48 o 
  -7   7   2      322.90      339.38     57.60 o 
  -5   7   2     1772.08     1642.78     63.28 o 
  -3   7   2     1933.10     1778.48    179.12 o 
  -1   7   2     5085.97     5925.69    132.61 o 
   1   7   2     5009.36     4575.66    810.71 o 
   3   7   2     1086.39      911.36    180.71 o 
   5   7   2     3044.05     3297.55    184.67 o 
   7   7   2     2468.86     2853.79    162.95 o 
   9   7   2      700.74      741.09     66.37 o 
 -10   8   2     1467.99     1846.10    107.46 o 
  -8   8   2     1127.08     1258.52    290.83 o 
  -6   8   2      735.41      726.23    110.27 o 
  -4   8   2     2114.95     2180.68    390.64 o 
  -2   8   2      878.76      889.37     52.20 o 
   0   8   2     5082.55     5809.86    496.30 o 
   2   8   2     1620.40     1701.54    260.58 o 
   4   8   2      781.55      859.84    110.25 o 
   6   8   2     1235.72     1226.50    164.49 o 
   8   8   2     1366.07     1414.65    141.69 o 
  -7   9   2      230.37      242.43     51.26 o 
  -5   9   2     2754.76     3119.82    152.92 o 
  -3   9   2     1087.71     1206.14     69.56 o 
  -1   9   2      178.24      201.64     61.95 o 
   1   9   2     1886.54     2435.20     89.13 o 
   3   9   2     1559.22     1890.41    186.71 o 
   5   9   2      894.97     1002.53    180.63 o 
   7   9   2      559.72      717.16     81.26 o 
  -4  10   2      698.09      825.42     78.72 o 
  -2  10   2      449.44      642.17     71.19 o 
   0  10   2      650.83      888.23     78.24 o 
   2  10   2      793.48      931.92    119.01 o 
 -15   1   3      366.07      341.36     50.83 o 
 -13   1   3      469.26      429.95     47.27 o 
 -11   1   3        0.00      -18.19     15.97 o 
  -9   1   3     1158.69     1171.26     39.59 o 
  -7   1   3      738.69      831.67     66.97 o 
  -5   1   3     1976.88     3218.20    185.22 o 
  -3   1   3     6999.54     8651.84    247.61 o 
  -1   1   3      178.68      195.11     10.55 o 
   1   1   3     3165.32     2833.84     88.21 o 
   3   1   3    14465.69    15892.31    930.83 o 
   5   1   3       59.54       62.22     18.75 o 
   7   1   3       36.36       96.00     29.10 o 
   9   1   3      442.35      407.03     30.73 o 
  11   1   3       30.31       26.43     37.49 o 
  13   1   3        0.09      -11.66     25.01 o 
 -16   2   3      743.63      673.26    198.28 o 
 -14   2   3      360.89      346.00     37.20 o 
 -12   2   3      789.42      865.02     70.47 o 
 -10   2   3        0.23      -16.24     15.00 o 
  -8   2   3     1422.88     1551.54     38.13 o 
  -6   2   3     2642.55     3081.94    151.31 o 
  -4   2   3    12849.49    14976.97    807.52 o 
  -2   2   3     3925.14     3934.99    147.17 o 
   0   2   3     3053.49     2836.68    141.48 o 
   2   2   3     6989.29     8351.86    810.26 o 
   4   2   3     3182.02     3313.77    144.98 o 
   6   2   3      171.62      150.25     24.84 o 
   8   2   3      111.71      109.10     23.79 o 
  10   2   3      419.47      384.78     31.63 o 
  12   2   3       90.15       77.81     21.37 o 
 -15   3   3       40.38       21.28     28.72 o 
 -13   3   3     1006.20     1070.79     74.02 o 
 -11   3   3       17.53       -7.82     20.12 o 
  -9   3   3      120.90       87.54     15.02 o 
  -7   3   3     3645.68     4067.84    224.71 o 
  -5   3   3      923.89      765.54     43.76 o 
  -3   3   3      569.81      521.53     43.15 o 
  -1   3   3     8261.32     8015.65    311.91 o 
   1   3   3      632.93      606.23     21.25 o 
   3   3   3      160.87      142.98     21.73 o 
   5   3   3     1640.87     1746.19     62.28 o 
   7   3   3       56.93       37.18     15.21 o 
   9   3   3      947.95      878.68     42.98 o 
  11   3   3        9.87       16.44     24.60 o 
  13   3   3       95.08       99.73     48.18 o 
 -14   4   3        3.03       15.31     33.15 o 
 -12   4   3       79.49       58.49     26.21 o 
 -10   4   3     5433.56     6700.05    218.93 o 
  -8   4   3       97.78       79.36     16.67 o 
  -6   4   3      288.35      240.59     23.30 o 
  -4   4   3        0.02      -10.86      8.24 o 
  -2   4   3     1436.91     1275.98     84.83 o 
   0   4   3      686.74      628.14     45.28 o 
   2   4   3      123.27      114.53     12.07 o 
   4   4   3      350.16      325.71     24.30 o 
   6   4   3       53.12       62.07     22.87 o 
   8   4   3       25.77        4.17     25.63 o 
  10   4   3      381.24      310.20     40.66 o 
  12   4   3       95.74       84.83     33.56 o 
 -13   5   3       13.58        9.13     29.76 o 
 -11   5   3     1050.84     1242.54     56.73 o 
  -9   5   3        8.84       -4.43     18.99 o 
  -7   5   3     1495.16     1185.45    105.67 o 
  -5   5   3       10.22       -5.25      9.26 o 
  -3   5   3     7748.41     7829.00    136.92 o 
  -1   5   3      536.14      471.92     33.69 o 
   1   5   3     1951.98     1873.78     94.47 o 
   3   5   3     1653.54     1337.71    285.20 o 
   5   5   3      194.89      119.24     22.19 o 
   7   5   3      102.83       92.12     29.96 o 
   9   5   3      304.99      227.68     36.92 o 
  11   5   3       16.49        4.37     26.30 o 
 -12   6   3      782.07      788.03    175.41 o 
 -10   6   3       58.86       74.44     27.05 o 
  -8   6   3      702.39      700.28    106.78 o 
  -6   6   3      180.94      165.83     21.20 o 
  -4   6   3        5.03       -3.28      9.75 o 
  -2   6   3     4114.83     4566.53    333.51 o 
   0   6   3      472.01      514.72     32.07 o 
   2   6   3     1655.42     1658.61    171.42 o 
   4   6   3      240.08      262.62     66.17 o 
   6   6   3        2.61      -11.50     40.77 o 
   8   6   3      373.62      408.01     49.46 o 
  10   6   3       84.78       73.54     32.31 o 
 -11   7   3      110.51       85.29     26.67 o 
  -9   7   3        7.55       14.74     20.58 o 
  -7   7   3       61.09       71.11     31.60 o 
  -5   7   3      248.79      299.61     33.60 o 
  -3   7   3      141.43       91.11     19.96 o 
  -1   7   3       19.19        0.92     14.08 o 
   1   7   3      161.88      159.47     25.17 o 
   3   7   3      535.74      389.78     82.25 o 
   5   7   3      308.51      286.68     45.61 o 
   7   7   3       19.29        9.29     28.20 o 
   9   7   3        2.60       12.93     35.22 o 
 -10   8   3      251.12      307.93     47.87 o 
  -8   8   3      468.20      450.20     54.91 o 
  -6   8   3      378.22      396.36     48.18 o 
  -4   8   3     1342.94     1546.30    111.51 o 
  -2   8   3      604.69      674.32     60.53 o 
   0   8   3      251.46      259.28     31.33 o 
   2   8   3        9.51       -4.62     20.39 o 
   4   8   3      108.25       97.71     28.07 o 
   6   8   3      138.13      139.97     31.39 o 
   8   8   3       13.10       20.90     32.84 o 
  -7   9   3      143.98      201.05     84.14 o 
  -5   9   3     1418.76     1790.78     79.53 o 
  -3   9   3        0.16      -19.16     30.21 o 
  -1   9   3       31.88       66.41     34.74 o 
   1   9   3        2.22       -3.49     35.01 o 
   3   9   3       91.71       98.71     28.68 o 
   5   9   3      129.74      105.85     29.48 o 
  -4  10   3        2.43       -1.95     34.57 o 
  -2  10   3        6.05      -14.15     29.81 o 
   0  10   3        7.90       23.40     41.07 o 
   2  10   3       80.30       72.96     28.35 o 
 -16   0   4     1596.48     1258.87    111.49 o 
 -14   0   4     2783.88     2928.08    156.91 o 
 -12   0   4      481.17      537.29     47.67 o 
 -10   0   4    10734.43    14655.04    664.48 o 
  -8   0   4    11164.54    14992.95   1189.91 o 
  -6   0   4     2261.94     3319.18    682.98 o 
  -4   0   4    10465.82    16317.73   1321.39 o 
  -2   0   4      715.85      515.98     35.64 o 
   0   0   4     2427.85     3142.33     78.65 o 
   2   0   4     3212.04     3192.55     87.06 o 
   4   0   4     8996.14    10096.12    177.57 o 
   6   0   4     4714.02     4135.04    105.97 o 
   8   0   4    10128.46    10988.63    403.20 o 
  10   0   4      697.86      790.47     76.09 o 
 -15   1   4     1304.61     1115.41    155.54 o 
 -13   1   4     3239.86     4249.48    414.70 o 
 -11   1   4     5987.41     7967.45    444.60 o 
  -9   1   4     9171.60    12057.74    441.18 o 
  -7   1   4      616.48      678.31     22.36 o 
  -5   1   4    47777.98    63231.67   1458.93 o 
  -3   1   4    46089.20    59520.32   2776.69 o 
  -1   1   4     4035.51     3883.20    632.36 o 
   1   1   4    13248.49    12805.22    325.17 o 
   3   1   4    44338.72    44251.91   3470.07 o 
   5   1   4     4760.89     4506.71    376.15 o 
   7   1   4     6050.47     7050.04    210.16 o 
   9   1   4     4466.15     4965.24    404.86 o 
  11   1   4      834.90      916.22     87.38 o 
  13   1   4      787.44      655.35     66.32 o 
 -16   2   4     1674.11     1689.70     82.36 o 
 -14   2   4      831.07      813.47     69.74 o 
 -12   2   4     2715.74     3037.60    232.73 o 
 -10   2   4     8020.30     9173.86    857.42 o 
  -8   2   4      643.87      847.28     32.65 o 
  -6   2   4     1117.11     1306.82     57.23 o 
  -4   2   4    30163.94    30975.23   3176.46 o 
  -2   2   4     3293.75     3196.35    155.10 o 
   0   2   4       29.28       50.12     11.68 o 
   2   2   4    21827.62    20414.93   2821.66 o 
   4   2   4     2302.55     1709.39     94.29 o 
   6   2   4     2838.21     2659.40     77.22 o 
   8   2   4     1619.39     1600.88     69.30 o 
  10   2   4      994.14      916.66     61.19 o 
  12   2   4     2058.60     1736.56    102.68 o 
 -15   3   4     1764.96     1785.37     78.75 o 
 -13   3   4      177.61      191.08     31.70 o 
 -11   3   4     3882.09     4222.83    300.04 o 
  -9   3   4     7181.37     8038.57    189.46 o 
  -7   3   4     3335.09     3667.65    316.55 o 
  -5   3   4     1018.22      914.49     56.60 o 
  -3   3   4    23051.87    23587.05    646.89 o 
  -1   3   4    11401.27    10379.16    650.14 o 
   1   3   4    21013.09    21557.26   1115.98 o 
   3   3   4     3167.20     3050.95    188.16 o 
   5   3   4       43.27       45.64     17.57 o 
   7   3   4     2275.77     2100.50    341.41 o 
   9   3   4     1186.00     1112.24    256.87 o 
  11   3   4     2115.97     2082.73     91.01 o 
 -14   4   4     1605.98     1670.96    137.97 o 
 -12   4   4     1201.55     1318.05    117.05 o 
 -10   4   4     2528.66     2780.18    194.86 o 
  -8   4   4     5502.64     5693.30    277.11 o 
  -6   4   4     2972.85     2751.40     93.78 o 
  -4   4   4    10624.53    10418.17    213.23 o 
  -2   4   4    17309.15    17385.93    955.51 o 
   0   4   4     7714.85     7426.51    230.93 o 
   2   4   4    13195.55    11690.52    246.99 o 
   4   4   4     2692.93     2321.88    301.28 o 
   6   4   4      228.08      166.89     26.14 o 
   8   4   4     1422.01     1397.59    157.79 o 
  10   4   4     2292.58     2016.36    216.34 o 
  12   4   4      954.05     1107.19     84.78 o 
 -13   5   4     1705.59     1769.29    223.19 o 
 -11   5   4      234.79      231.68     29.20 o 
  -9   5   4     5325.55     5265.83    420.20 o 
  -7   5   4     2403.82     1979.04    299.65 o 
  -5   5   4      899.36      832.17     27.73 o 
  -3   5   4     4678.82     4463.03    267.03 o 
  -1   5   4     8108.23     8140.64    549.86 o 
   1   5   4      219.24      188.24     16.72 o 
   3   5   4     2032.72     1623.72    243.97 o 
   5   5   4     3612.13     2999.62    449.42 o 
   7   5   4      914.51      889.06     58.12 o 
   9   5   4     1284.69     1082.71     72.17 o 
  11   5   4      713.15      570.25    138.33 o 
 -12   6   4      890.94      747.19    204.09 o 
 -10   6   4     1843.99     2067.67    127.98 o 
  -8   6   4     4627.96     4023.93    101.56 o 
  -6   6   4     5453.64     5417.53    118.74 o 
  -4   6   4     3008.51     3119.09    237.71 o 
  -2   6   4     2256.32     2370.10     65.53 o 
   0   6   4     7360.73     6653.04    400.27 o 
   2   6   4     2261.01     2133.60    286.94 o 
   4   6   4     4067.74     3891.27    538.53 o 
   6   6   4     2669.32     2747.51    413.26 o 
   8   6   4     3344.94     3732.84    129.35 o 
  10   6   4      822.77      919.71    136.48 o 
 -11   7   4     1146.14     1082.51     57.77 o 
  -9   7   4     1283.25     1546.99     86.54 o 
  -7   7   4     2893.58     3052.92    114.68 o 
  -5   7   4     1131.27     1224.79     56.39 o 
  -3   7   4      298.87      282.84     28.02 o 
  -1   7   4     1823.77     1808.00    232.70 o 
   1   7   4      712.69      598.39     94.88 o 
   3   7   4      587.87      472.27     72.63 o 
   5   7   4     3375.50     3271.79    169.64 o 
   7   7   4     2516.36     2604.32    188.19 o 
   9   7   4      687.39      666.07     63.77 o 
 -10   8   4      587.96      688.94    164.12 o 
  -8   8   4     1267.93     1355.37     84.79 o 
  -6   8   4     2784.52     3251.97    416.66 o 
  -4   8   4     1039.09     1268.50     88.94 o 
  -2   8   4     2648.40     2652.65    187.04 o 
   0   8   4      785.04      776.13    111.82 o 
   2   8   4     1251.40     1275.77    217.45 o 
   4   8   4     2845.19     2961.59    410.55 o 
   6   8   4     2246.20     2761.63    395.07 o 
  -7   9   4     1847.30     2213.97    165.84 o 
  -5   9   4      639.27      724.20     65.07 o 
  -3   9   4      808.40     1074.56     77.58 o 
  -1   9   4     1615.26     1773.63    158.71 o 
   1   9   4     1043.49     1006.06    181.31 o 
   3   9   4     1208.32     1339.50    255.44 o 
   5   9   4      611.92      595.22     98.29 o 
  -4  10   4      457.87      583.13     69.86 o 
  -2  10   4     1121.24     1300.69     88.00 o 
   0  10   4     1635.56     1971.09    456.83 o 
 -15   1   5      253.13      223.18     32.88 o 
 -13   1   5      436.69      509.85     36.06 o 
 -11   1   5      582.55      683.22     38.60 o 
  -9   1   5      723.45     1065.40     40.30 o 
  -7   1   5      587.32      729.19     45.15 o 
  -5   1   5     8112.87    11002.99    444.66 o 
  -3   1   5     2994.33     3354.12    274.25 o 
  -1   1   5     4125.84     3779.64    111.61 o 
   1   1   5      391.79      286.50     22.50 o 
   3   1   5      701.79      872.56     48.72 o 
   5   1   5     3308.65     3565.62     83.56 o 
   7   1   5        6.82      -12.15     15.74 o 
   9   1   5        6.99        4.09     18.66 o 
  11   1   5       66.21       80.02     38.77 o 
 -16   2   5       75.07       75.66     31.68 o 
 -14   2   5      637.11      799.97     75.37 o 
 -12   2   5     1769.68     2041.95    170.02 o 
 -10   2   5        1.34      -16.72     15.48 o 
  -8   2   5       74.38       43.33     12.41 o 
  -6   2   5      685.54      773.02     78.46 o 
  -4   2   5       35.52       28.15      9.95 o 
  -2   2   5    12250.55    12369.44    804.72 o 
   0   2   5      166.05      124.84     14.94 o 
   2   2   5       48.12       58.25     16.85 o 
   4   2   5      132.47      101.53     15.49 o 
   6   2   5      412.36      326.54     34.86 o 
   8   2   5      254.64      212.18     31.52 o 
  10   2   5      412.66      393.08     51.86 o 
 -15   3   5       88.13       56.92     36.41 o 
 -13   3   5      156.83      203.92     34.73 o 
 -11   3   5       55.44       63.46     23.62 o 
  -9   3   5      647.64      742.26     53.62 o 
  -7   3   5     1328.11     1552.19    160.60 o 
  -5   3   5        3.21        2.07     10.04 o 
  -3   3   5     1083.06     1051.69     54.36 o 
  -1   3   5       36.11       26.47     11.31 o 
   1   3   5      211.43      215.17     20.05 o 
   3   3   5      246.05      207.71     18.24 o 
   5   3   5      447.05      368.33     35.86 o 
   7   3   5      389.94      447.56     44.65 o 
   9   3   5       79.93       51.99     30.13 o 
  11   3   5       92.08       95.22     40.77 o 
 -14   4   5       21.20      -15.73     26.13 o 
 -12   4   5      265.14      355.40     38.07 o 
 -10   4   5      591.64      649.99     69.92 o 
  -8   4   5      800.41      838.71     47.43 o 
  -6   4   5       90.62       57.23     14.16 o 
  -4   4   5      539.59      573.79     41.74 o 
  -2   4   5      382.55      332.11     19.67 o 
   0   4   5      805.46      800.50     28.61 o 
   2   4   5        6.73        1.63     10.15 o 
   4   4   5      831.57      760.79     51.98 o 
   6   4   5       74.22       57.97     24.36 o 
   8   4   5       13.99        1.24     27.54 o 
  10   4   5      380.97      360.95     62.68 o 
 -13   5   5      164.40      147.13     37.78 o 
 -11   5   5      781.91      728.02    170.76 o 
  -9   5   5      225.56      222.53     31.11 o 
  -7   5   5      344.23      336.50     24.24 o 
  -5   5   5     1860.60     1828.72     98.01 o 
  -3   5   5      127.00      136.09     19.81 o 
  -1   5   5       28.41       22.78     14.54 o 
   1   5   5      374.22      382.66     28.42 o 
   3   5   5       23.85       23.44     19.70 o 
   5   5   5        0.43      -10.31     22.10 o 
   7   5   5      104.93      116.02     31.84 o 
   9   5   5      216.73      194.00     34.50 o 
 -12   6   5      138.27      164.75     37.57 o 
 -10   6   5      602.00      494.38     41.00 o 
  -8   6   5       58.28       18.02     20.47 o 
  -6   6   5      384.94      388.76     29.31 o 
  -4   6   5       35.51       11.07     14.60 o 
  -2   6   5      473.09      501.66     29.02 o 
   0   6   5      690.16      704.87     63.82 o 
   2   6   5        6.24       -9.74     12.77 o 
   4   6   5      260.60      299.49    158.95 o 
   6   6   5       63.24       32.36     24.01 o 
   8   6   5       59.79       72.54     37.57 o 
 -11   7   5        9.90      -19.22     27.57 o 
  -9   7   5       32.43       32.59     30.14 o 
  -7   7   5       45.36       44.87     25.89 o 
  -5   7   5      271.08      247.38     43.13 o 
  -3   7   5      327.93      327.81     27.37 o 
  -1   7   5      311.40      301.09     31.18 o 
   1   7   5     2105.32     2088.17    109.49 o 
   3   7   5     1073.86     1116.25    138.86 o 
   5   7   5      177.91      134.69     33.42 o 
   7   7   5      102.53      148.78     41.03 o 
 -10   8   5       33.24       53.82     37.06 o 
  -8   8   5       18.59       -5.08     29.86 o 
  -6   8   5       10.65       42.13     30.97 o 
  -4   8   5        5.45        0.67     23.45 o 
  -2   8   5      589.86      561.96     40.55 o 
   0   8   5      851.98      862.09    109.35 o 
   2   8   5      244.64      230.78     32.96 o 
   4   8   5      659.95      475.93    144.08 o 
   6   8   5      143.48      107.68     36.56 o 
  -7   9   5       23.00       49.61     34.36 o 
  -5   9   5       91.31       71.07     39.42 o 
  -3   9   5     1094.98     1224.67    190.07 o 
  -1   9   5       91.13      113.17     29.68 o 
   1   9   5      342.13      311.49     38.82 o 
   3   9   5       41.44       38.97     26.26 o 
  -2  10   5        0.43       -1.91     36.86 o 
 -16   0   6     1112.28     1066.16    113.02 o 
 -14   0   6      192.83      213.08     43.42 o 
 -12   0   6     8236.02    11104.00    517.42 o 
 -10   0   6    17355.23    21020.86    256.53 o 
  -8   0   6    13849.94    20895.41    354.59 o 
  -6   0   6    14456.67    20885.32    325.11 o 
  -4   0   6     2042.60     1980.94     84.90 o 
  -2   0   6     6476.46     6840.37    147.46 o 
   0   0   6      712.71      724.23     51.66 o 
   2   0   6      193.41      244.69     36.36 o 
   4   0   6    12034.80    14204.25    248.46 o 
   6   0   6    19455.28    24854.24    364.12 o 
   8   0   6      190.23      235.00     52.14 o 
  10   0   6      711.35      796.96     91.55 o 
 -15   1   6      615.87      774.80     58.34 o 
 -13   1   6      761.92      907.00     46.04 o 
 -11   1   6     4915.50     6284.96    345.09 o 
  -9   1   6     5166.22     6531.04    652.37 o 
  -7   1   6    10984.43    13905.01    618.91 o 
  -5   1   6     5428.53     6130.38    269.10 o 
  -3   1   6      493.87      441.67     84.98 o 
  -1   1   6     6545.59     5763.72     97.33 o 
   1   1   6     6580.01     7086.51    598.48 o 
   3   1   6     1864.88     1937.51    134.68 o 
   5   1   6    13811.92    15912.50    902.46 o 
   7   1   6     4332.54     4686.70    359.15 o 
   9   1   6      721.21      783.76     58.40 o 
  11   1   6     1757.36     2079.70    133.60 o 
 -16   2   6     2318.32     2628.91    303.61 o 
 -14   2   6     2704.16     3138.46    330.78 o 
 -12   2   6      803.59     1065.93     59.07 o 
 -10   2   6     8767.16    11169.38   1077.08 o 
  -8   2   6     7324.82     8165.45    518.19 o 
  -6   2   6     1945.53     1949.51    135.73 o 
  -4   2   6     7460.57     8353.23    325.55 o 
  -2   2   6    15794.64    15195.98   1058.58 o 
   0   2   6    13993.85    14351.50    828.55 o 
   2   2   6      464.39      416.61     25.21 o 
   4   2   6     4084.52     4609.47    204.08 o 
   6   2   6     2763.28     2777.73    132.00 o 
   8   2   6     1340.81     1426.97     84.30 o 
  10   2   6      884.68      860.55     87.30 o 
 -15   3   6     3123.72     3482.10    130.55 o 
 -13   3   6     2443.67     2960.43    147.44 o 
 -11   3   6      986.30     1076.63    141.03 o 
  -9   3   6     2491.37     3267.63    175.46 o 
  -7   3   6       24.39       18.22     11.36 o 
  -5   3   6     9079.45     9544.38    572.57 o 
  -3   3   6    14591.40    14333.72    842.64 o 
  -1   3   6    18428.98    18959.96    221.02 o 
   1   3   6     3634.55     3386.40    126.65 o 
   3   3   6     3532.31     3450.06     94.55 o 
   5   3   6     2094.08     1997.50     72.67 o 
   7   3   6      325.06      374.37     39.29 o 
   9   3   6     1105.65      913.13     99.32 o 
  11   3   6     1465.50     1364.72    234.40 o 
 -14   4   6     2440.43     2951.03     97.62 o 
 -12   4   6     1244.80     1260.14     78.10 o 
 -10   4   6      386.02      514.46     41.41 o 
  -8   4   6      597.88      624.99     67.00 o 
  -6   4   6     4995.61     4895.39    161.81 o 
  -4   4   6     5794.69     5329.36    177.65 o 
  -2   4   6     6911.70     6041.07     86.56 o 
   0   4   6    13855.75    14491.35    426.69 o 
   2   4   6     5209.09     5303.04    168.96 o 
   4   4   6     1328.09      792.85    272.25 o 
   6   4   6      626.15      583.29     58.23 o 
   8   4   6     1114.45      976.54    122.23 o 
  10   4   6     1889.93     1686.55     82.77 o 
 -13   5   6      502.39      439.42    175.17 o 
 -11   5   6     2366.25     2050.21    253.66 o 
  -9   5   6     4531.44     6199.67    235.02 o 
  -7   5   6     4853.97     4579.25    170.80 o 
  -5   5   6     1405.27     1357.33     37.98 o 
  -3   5   6     6657.35     6239.11    338.42 o 
  -1   5   6     5178.32     5013.93    213.67 o 
   1   5   6     3481.60     3507.32     82.62 o 
   3   5   6     1547.03     1436.34     66.53 o 
   5   5   6     1557.43     1194.20    172.61 o 
   7   5   6      783.84      702.84     59.51 o 
   9   5   6      905.07      772.85     60.91 o 
 -12   6   6      759.22      774.89     83.82 o 
 -10   6   6     1565.43     1747.04    132.43 o 
  -8   6   6     3416.73     3646.40    101.57 o 
  -6   6   6     2491.98     2050.49    216.12 o 
  -4   6   6     3126.77     3220.30    255.56 o 
  -2   6   6      554.37      491.53     50.73 o 
   0   6   6       57.63       58.01     22.02 o 
   2   6   6     7444.37     7703.73    240.61 o 
   4   6   6     2770.07     2377.49    514.10 o 
   6   6   6     1177.85      978.45    108.33 o 
   8   6   6     1361.31     1262.64    173.25 o 
 -11   7   6     1281.69     1494.69    181.02 o 
  -9   7   6     5785.48     6099.48    259.67 o 
  -7   7   6     3333.37     3799.94    289.67 o 
  -5   7   6     1512.06     1355.02     83.80 o 
  -3   7   6     2370.98     2464.84    164.10 o 
  -1   7   6       80.39       69.11     20.01 o 
   1   7   6      656.86      604.10     56.31 o 
   3   7   6     3786.12     3848.22    352.09 o 
   5   7   6      889.27      642.00    334.80 o 
   7   7   6     1078.05      950.68    204.69 o 
 -10   8   6     1524.68     1762.05    346.66 o 
  -8   8   6     2300.02     2353.44    106.75 o 
  -6   8   6      810.82      946.47     66.81 o 
  -4   8   6     1037.42     1092.45     80.05 o 
  -2   8   6      987.89      921.92    125.55 o 
   0   8   6      929.29      964.11    104.36 o 
   2   8   6      941.70      919.70     59.27 o 
   4   8   6     1447.02     1512.16     82.10 o 
   6   8   6      499.66      494.17    130.16 o 
  -7   9   6      595.36      613.88     61.28 o 
  -5   9   6     1439.07     1693.07    139.93 o 
  -3   9   6     1081.98     1229.34    199.96 o 
  -1   9   6     1496.56     1717.89    144.16 o 
   1   9   6      708.77      707.61     53.19 o 
   3   9   6      705.78      663.33     72.39 o 
 -15   1   7        0.10       27.33     27.37 o 
 -13   1   7      899.52     1073.96     50.43 o 
 -11   1   7      415.59      533.69     55.75 o 
  -9   1   7      560.46      603.85     48.63 o 
  -7   1   7       65.78       70.67     12.35 o 
  -5   1   7     2033.44     1894.36    279.66 o 
  -3   1   7      350.33      347.98     37.32 o 
  -1   1   7      312.47      358.12     52.42 o 
   1   1   7      997.62     1144.72     50.31 o 
   3   1   7      656.73      745.64     40.82 o 
   5   1   7      370.35      387.90     35.61 o 
   7   1   7      763.56      954.68     75.65 o 
   9   1   7       27.87        0.54     30.02 o 
  11   1   7      165.49      173.57     58.55 o 
 -16   2   7       11.58        1.85     28.22 o 
 -14   2   7      391.56      368.04     42.04 o 
 -12   2   7      205.54      185.72     29.95 o 
 -10   2   7     1560.32     2033.09    209.66 o 
  -8   2   7      217.04      305.53     22.70 o 
  -6   2   7     5382.75     5424.53    250.39 o 
  -4   2   7     1229.96     1181.46     59.95 o 
  -2   2   7      247.79      310.20     32.74 o 
   0   2   7       47.58       77.71     21.01 o 
   2   2   7      891.39      971.78     40.79 o 
   4   2   7     1500.20     1495.15     84.38 o 
   6   2   7      230.83      228.33     38.41 o 
   8   2   7     1051.03     1106.24    201.12 o 
  10   2   7        0.63       -9.77     33.00 o 
 -15   3   7      417.05      532.91     53.68 o 
 -13   3   7      760.65      714.02    115.66 o 
 -11   3   7      262.66      310.16     30.33 o 
  -9   3   7        0.42        3.30     12.33 o 
  -7   3   7     2232.21     2451.41     84.37 o 
  -5   3   7      554.71      507.51     23.85 o 
  -3   3   7      390.31      345.16     22.13 o 
  -1   3   7       55.65       49.26     14.26 o 
   1   3   7     2368.30     2311.79     72.60 o 
   3   3   7      457.41      466.23     41.05 o 
   5   3   7      157.36      180.73     36.54 o 
   7   3   7       13.62       -9.51     23.72 o 
   9   3   7      151.26      114.82     33.51 o 
 -14   4   7      107.61       77.19     29.08 o 
 -12   4   7      457.09      585.73     45.04 o 
 -10   4   7        1.26        2.86     18.70 o 
  -8   4   7       18.15       10.97     16.08 o 
  -6   4   7      630.27      559.60     36.29 o 
  -4   4   7      237.92      231.89     19.91 o 
  -2   4   7     1070.78     1092.84     51.09 o 
   0   4   7     1357.40     1245.07     45.03 o 
   2   4   7      707.18      794.51     52.04 o 
   4   4   7      165.56      127.09     28.44 o 
   6   4   7      370.71      351.30     57.27 o 
   8   4   7        5.51       -8.81     42.45 o 
  10   4   7        0.71       30.52     51.26 o 
 -13   5   7      117.17       91.57     33.77 o 
 -11   5   7      542.42      512.80     52.34 o 
  -9   5   7      508.73      515.84     68.13 o 
  -7   5   7      991.10     1091.01     84.78 o 
  -5   5   7       12.07       -3.23     12.48 o 
  -3   5   7     1061.72      890.22     35.97 o 
  -1   5   7        0.01        1.61     12.87 o 
   1   5   7      920.25      718.14     98.28 o 
   3   5   7       48.64       44.31     25.91 o 
   5   5   7      101.82       78.01     36.04 o 
   7   5   7      183.10      118.86     40.37 o 
   9   5   7      113.09      109.62     34.38 o 
 -12   6   7      187.53      225.14     46.78 o 
 -10   6   7      203.59      132.22     28.82 o 
  -8   6   7     1398.25     1382.38    143.29 o 
  -6   6   7       39.85       33.44     18.63 o 
  -4   6   7        9.53       -8.62     14.21 o 
  -2   6   7       39.08       60.95     15.88 o 
   0   6   7      168.14      124.57     24.72 o 
   2   6   7      152.74      176.62     53.86 o 
   4   6   7      123.79       96.99     28.32 o 
   6   6   7        0.09       38.37     36.28 o 
   8   6   7      230.15      239.04     43.00 o 
 -11   7   7        0.03        7.41     31.79 o 
  -9   7   7      655.96      689.47     61.81 o 
  -7   7   7      429.27      441.40     47.63 o 
  -5   7   7      594.33      565.47     35.06 o 
  -3   7   7      505.95      474.09     32.27 o 
  -1   7   7        0.71      -15.36     23.21 o 
   1   7   7        9.45       -2.87     18.88 o 
   3   7   7      228.36      243.40     41.63 o 
   5   7   7      201.47      195.84     65.60 o 
 -10   8   7       50.91       45.99     33.11 o 
  -8   8   7       48.82       79.75     32.62 o 
  -6   8   7       46.27       49.96     26.51 o 
  -4   8   7        3.32        4.51     20.94 o 
  -2   8   7       57.78       54.01     24.14 o 
   0   8   7      406.00      358.63     38.52 o 
   2   8   7      290.75      351.73     40.00 o 
   4   8   7       45.51       26.86     32.04 o 
  -7   9   7       70.81       82.58     42.39 o 
  -5   9   7      343.05      274.17     60.15 o 
  -3   9   7       14.57       16.52     26.10 o 
  -1   9   7       15.85       -6.37     24.63 o 
   1   9   7       26.84       -1.54     24.97 o 
 -16   0   8      776.39      781.33    111.61 o 
 -14   0   8     1253.69     1274.90    204.81 o 
 -12   0   8      700.42      812.42     67.44 o 
 -10   0   8    11904.06    16136.51    600.12 o 
  -8   0   8    23521.69    25426.57   2424.71 o 
  -6   0   8     5919.16     5150.02    150.98 o 
  -4   0   8     1353.43     1224.11     74.25 o 
  -2   0   8    22499.44    24368.93    346.26 o 
   0   0   8    10464.68    11706.61    236.28 o 
   2   0   8     1333.18     1653.99     98.60 o 
   4   0   8     4937.39     6264.00    186.30 o 
   6   0   8      832.29      991.62     67.24 o 
   8   0   8     2938.20     2986.95    162.03 o 
  10   0   8      599.79      717.50     87.87 o 
 -15   1   8     1424.93     1542.14    140.53 o 
 -13   1   8     3438.70     4494.01    207.58 o 
 -11   1   8      679.42      704.10     61.26 o 
  -9   1   8     5155.13     5722.56    530.63 o 
  -7   1   8    12741.98    13438.00   1748.80 o 
  -5   1   8      544.15      504.74     36.91 o 
  -3   1   8      185.53      150.34     24.03 o 
  -1   1   8     9882.23    11357.43    606.81 o 
   1   1   8     1285.85     1174.98     55.85 o 
   3   1   8     2010.72     2325.81     71.99 o 
   5   1   8     1320.93     1333.28     67.52 o 
   7   1   8      898.37     1078.39     71.65 o 
   9   1   8     1607.07     1887.67     96.04 o 
 -16   2   8      980.92     1137.41     89.65 o 
 -14   2   8     2895.30     2867.50    183.67 o 
 -12   2   8     4582.60     5873.49    385.05 o 
 -10   2   8      297.27      363.70     29.34 o 
  -8   2   8     9922.76    12031.61   1422.76 o 
  -6   2   8     7702.91     8034.11    922.56 o 
  -4   2   8     1753.48     1600.47     50.20 o 
  -2   2   8    16932.00    17379.52    744.28 o 
   0   2   8     3940.00     4375.27    156.54 o 
   2   2   8     1624.53     1736.91    107.09 o 
   4   2   8     5795.50     6861.36    622.03 o 
   6   2   8     2508.89     2836.48    517.34 o 
   8   2   8      502.82      561.90    104.89 o 
  10   2   8     1462.08     1768.04    138.09 o 
 -15   3   8     2290.73     2558.98     97.09 o 
 -13   3   8     2878.18     2855.15    188.40 o 
 -11   3   8     1195.86     1439.41    116.35 o 
  -9   3   8      405.10      396.14     60.83 o 
  -7   3   8     9765.83    11812.14    375.61 o 
  -5   3   8      722.28      601.67     28.42 o 
  -3   3   8     5964.05     5465.11    228.55 o 
  -1   3   8     8678.64     8338.73    176.71 o 
   1   3   8     2621.39     2427.82    101.70 o 
   3   3   8     1649.35     1832.34    107.13 o 
   5   3   8     3436.52     3732.95    399.84 o 
   7   3   8     1350.63     1499.29    215.82 o 
   9   3   8     1076.05     1355.46    195.88 o 
 -14   4   8     2702.07     2861.94    129.48 o 
 -12   4   8     2928.43     3368.04    215.26 o 
 -10   4   8      305.86      289.22     30.21 o 
  -8   4   8      810.85      722.58     65.09 o 
  -6   4   8     5522.83     4779.05    126.86 o 
  -4   4   8     2495.04     2575.09     58.27 o 
  -2   4   8     1589.16     1443.68    104.39 o 
   0   4   8     4154.89     3666.63    199.00 o 
   2   4   8     2883.05     3064.45    101.29 o 
   4   4   8     1333.12     1586.29     95.96 o 
   6   4   8     1913.75     1849.08    341.33 o 
   8   4   8     1134.80     1306.92    117.14 o 
 -13   5   8     2622.61     2824.89    421.47 o 
 -11   5   8     3249.80     3232.55    772.53 o 
  -9   5   8     1321.60     1263.33    109.27 o 
  -7   5   8     1201.28     1198.55     43.78 o 
  -5   5   8     9011.58     8829.52    110.49 o 
  -3   5   8     3854.75     3575.59     72.17 o 
  -1   5   8     2679.81     2161.58     83.48 o 
   1   5   8     2235.62     2174.05     86.65 o 
   3   5   8     3717.16     4406.30    130.67 o 
   5   5   8     2010.55     2117.75     95.99 o 
   7   5   8      857.87      901.52     71.69 o 
 -12   6   8     1690.20     1443.04    186.50 o 
 -10   6   8     1322.43     1555.39     68.79 o 
  -8   6   8     1523.42     1456.92     64.54 o 
  -6   6   8     4094.67     4119.80    321.26 o 
  -4   6   8      518.54      436.73     34.09 o 
  -2   6   8      189.68      135.25     22.40 o 
   0   6   8     3562.32     3348.63    154.75 o 
   2   6   8      958.31     1005.68    105.89 o 
   4   6   8      720.05      657.62     58.43 o 
   6   6   8      424.56      381.96     89.91 o 
 -11   7   8     2241.77     2487.15    169.72 o 
  -9   7   8     2005.62     2101.59    324.87 o 
  -7   7   8     2523.44     2526.58    394.79 o 
  -5   7   8     2545.46     2452.16     82.80 o 
  -3   7   8     1401.64     1404.15    107.12 o 
  -1   7   8     2101.93     2229.39    103.87 o 
   1   7   8     1791.05     1889.19    167.16 o 
   3   7   8      761.63      893.30     70.39 o 
   5   7   8     1068.64     1217.44     82.54 o 
  -8   8   8      536.10      656.38    159.91 o 
  -6   8   8     1063.37      837.71    186.42 o 
  -4   8   8     2263.64     2258.55    196.32 o 
  -2   8   8      447.62      428.09     40.95 o 
   0   8   8      394.16      348.02     37.34 o 
   2   8   8     1193.41     1271.25     84.98 o 
  -5   9   8      898.79      688.75     87.06 o 
  -3   9   8     1086.83     1305.01     68.69 o 
  -1   9   8      359.67      343.43     41.15 o 
 -15   1   9      209.86      156.23     29.18 o 
 -13   1   9      265.52      302.98     35.29 o 
 -11   1   9      441.15      413.96     33.19 o 
  -9   1   9     1425.50     1586.34    232.94 o 
  -7   1   9        0.05       -6.27     20.46 o 
  -5   1   9       70.06       61.13     21.03 o 
  -3   1   9     1586.19     1394.79     62.23 o 
  -1   1   9      601.20      735.28     50.03 o 
   1   1   9     1921.39     2092.57     80.61 o 
   3   1   9      461.09      456.37     36.04 o 
   5   1   9       23.63       19.35     26.11 o 
   7   1   9        9.15       -1.36     47.18 o 
   9   1   9      136.87       82.93     38.73 o 
 -16   2   9       29.03       41.29     36.08 o 
 -14   2   9       23.34       25.85     23.71 o 
 -12   2   9     1280.79     1414.67     74.07 o 
 -10   2   9     2251.63     2673.24    222.52 o 
  -8   2   9     4161.10     4508.06    539.37 o 
  -6   2   9     2625.58     2580.20    171.50 o 
  -4   2   9      273.50      240.47     24.41 o 
  -2   2   9      103.07      125.55     19.86 o 
   0   2   9      153.55      172.54     25.32 o 
   2   2   9      129.56      122.09     29.33 o 
   4   2   9      121.20       82.24     28.73 o 
   6   2   9       10.79       41.98     33.26 o 
   8   2   9      437.16      420.58     76.25 o 
 -15   3   9       47.13       43.59     27.91 o 
 -13   3   9        0.47        2.56     22.00 o 
 -11   3   9       93.31      115.60     26.71 o 
  -9   3   9        2.67        8.80     16.57 o 
  -7   3   9      960.08      960.89     49.17 o 
  -5   3   9      163.62      197.61     23.13 o 
  -3   3   9       19.18       17.31     18.31 o 
  -1   3   9       10.76       14.69     19.73 o 
   1   3   9      851.84      811.06     61.45 o 
   3   3   9      150.74      169.54     33.38 o 
   5   3   9       22.19       28.94     32.08 o 
   7   3   9        0.44      -31.97     32.31 o 
 -14   4   9       24.81       47.54     31.19 o 
 -12   4   9       32.00       10.18     33.06 o 
 -10   4   9        0.95      -13.58     21.63 o 
  -8   4   9        0.02        6.90     15.58 o 
  -6   4   9       67.71       66.90     17.00 o 
  -4   4   9     1575.74     1544.81     56.20 o 
  -2   4   9     1603.63     1564.43     54.86 o 
   0   4   9      166.01      151.68     29.19 o 
   2   4   9      144.97      160.69     34.32 o 
   4   4   9        1.66       -6.89     22.07 o 
   6   4   9       44.39       37.09     26.66 o 
   8   4   9        0.88       15.94     30.12 o 
 -13   5   9      214.71      124.42     41.24 o 
 -11   5   9       51.38       41.02     31.43 o 
  -9   5   9       20.18       49.78     19.35 o 
  -7   5   9      454.29      354.28     27.93 o 
  -5   5   9     2106.88     1956.22    119.56 o 
  -3   5   9       58.80       48.97     16.38 o 
  -1   5   9       17.77      -12.93     26.93 o 
   1   5   9        9.84        8.34     24.88 o 
   3   5   9      760.65      794.84     61.68 o 
   5   5   9      235.59      201.43     40.62 o 
   7   5   9       53.99       52.28     39.47 o 
 -12   6   9       40.41       84.09     43.97 o 
 -10   6   9       51.79       62.56     39.41 o 
  -8   6   9        0.29        9.54     24.01 o 
  -6   6   9     1705.16     1657.61     64.18 o 
  -4   6   9       86.94       94.77     20.88 o 
  -2   6   9       45.27       59.85     21.89 o 
   0   6   9      326.38      221.83     35.68 o 
   2   6   9      451.14      414.89     47.17 o 
   4   6   9      293.37      285.24     43.04 o 
 -11   7   9        4.85      -29.07     39.49 o 
  -9   7   9       94.71      106.95     36.52 o 
  -7   7   9      141.04       93.31     26.50 o 
  -5   7   9       26.41        2.54     19.28 o 
  -3   7   9      478.69      446.09     40.09 o 
  -1   7   9       30.48       15.20     22.04 o 
   1   7   9       93.29       77.99     30.69 o 
   3   7   9       11.01      -10.79     32.55 o 
  -8   8   9        0.48       15.45     26.80 o 
  -6   8   9       14.78       41.40     33.39 o 
  -4   8   9      602.80      537.21     46.37 o 
  -2   8   9       10.00      -26.57     21.56 o 
   0   8   9      938.50     1030.23    206.21 o 
 -16   0  10      673.03      501.70     57.20 o 
 -14   0  10     1128.81     1081.04    262.68 o 
 -12   0  10     2607.72     3166.22    288.15 o 
 -10   0  10      327.22      302.49     39.89 o 
  -8   0  10      905.81      676.49     68.88 o 
  -6   0  10     2360.38     2283.62    115.18 o 
  -4   0  10    17409.06    18162.29    324.15 o 
  -2   0  10     4065.48     4984.06    171.89 o 
   0   0  10     1879.56     1962.28    115.42 o 
   2   0  10     7715.33    10302.85    274.65 o 
   4   0  10      115.83      160.51     57.99 o 
   6   0  10      177.79      233.08     56.71 o 
   8   0  10     1056.73     1234.92    124.95 o 
 -15   1  10     2434.70     2389.85     96.12 o 
 -13   1  10     2872.69     3695.03    161.55 o 
 -11   1  10     1858.34     2000.49    123.47 o 
  -9   1  10     2555.64     2526.57    303.98 o 
  -7   1  10     7310.03     8679.92   1318.42 o 
  -5   1  10     6792.76     5778.17    126.35 o 
  -3   1  10     4399.33     4368.40    114.94 o 
  -1   1  10     2453.20     2879.37     97.97 o 
   1   1  10     8633.89    12223.19    923.79 o 
   3   1  10      585.78      743.51     80.37 o 
   5   1  10       41.93       67.23     31.35 o 
   7   1  10     1483.58     1721.91    132.96 o 
 -14   2  10     1091.25     1159.90     65.58 o 
 -12   2  10     1849.65     2195.14     77.74 o 
 -10   2  10     3595.63     3551.68    271.62 o 
  -8   2  10     1515.89     1347.11     68.42 o 
  -6   2  10     4769.53     5053.57    134.82 o 
  -4   2  10     3982.43     4169.76     89.62 o 
  -2   2  10      521.64      523.27     36.03 o 
   0   2  10     3762.78     4146.36    133.51 o 
   2   2  10     4364.18     5902.84    369.95 o 
   4   2  10      713.77      867.42     78.97 o 
   6   2  10     1420.09     1600.43    240.57 o 
   8   2  10     1811.76     1932.64    144.49 o 
 -15   3  10      769.56      831.77    108.97 o 
 -13   3  10     3479.56     3919.31    372.15 o 
 -11   3  10     3724.35     4079.43    293.97 o 
  -9   3  10     3394.84     4163.95    141.44 o 
  -7   3  10     1426.95     1465.31    217.18 o 
  -5   3  10     6488.92     5905.43    131.72 o 
  -3   3  10      768.57      801.99     43.64 o 
  -1   3  10      562.69      549.47     38.57 o 
   1   3  10     1909.88     1754.07    107.93 o 
   3   3  10     4612.74     5006.24    140.55 o 
   5   3  10     2133.10     2298.87    336.60 o 
   7   3  10     1690.07     2080.85    137.85 o 
 -14   4  10     2937.14     3152.11    361.03 o 
 -12   4  10     2052.98     2276.40    207.61 o 
 -10   4  10     2564.86     2553.00    368.00 o 
  -8   4  10     5626.99     6025.61    410.72 o 
  -6   4  10     2134.02     1932.61    133.00 o 
  -4   4  10      793.59      660.57     39.33 o 
  -2   4  10     1745.14     1613.91     58.89 o 
   0   4  10     1020.71      997.80    138.09 o 
   2   4  10     1544.50     1588.73     79.59 o 
   4   4  10     2751.03     2853.03    111.62 o 
   6   4  10     1469.06     1678.28     94.03 o 
 -13   5  10     1183.69     1245.26    297.40 o 
 -11   5  10     1538.10     1785.36    107.69 o 
  -9   5  10     1892.57     1683.11     81.78 o 
  -7   5  10     1707.16     1588.38     61.67 o 
  -5   5  10      271.16      233.67     33.92 o 
  -3   5  10     4748.26     4678.47    259.63 o 
  -1   5  10     1590.55     1637.01     80.38 o 
   1   5  10      853.87      823.03     61.40 o 
   3   5  10     1461.81     1444.27     84.75 o 
   5   5  10     1991.42     2099.45    178.53 o 
 -12   6  10     2681.30     2624.03    166.92 o 
 -10   6  10      628.57      734.13    108.89 o 
  -8   6  10     1738.99     1484.51     64.26 o 
  -6   6  10     2142.05     2004.59    155.52 o 
  -4   6  10     2127.61     2036.46     61.16 o 
  -2   6  10     3318.85     3037.77    105.78 o 
   0   6  10     1641.60     1400.91     74.49 o 
   2   6  10      395.58      294.56     43.18 o 
   4   6  10      335.04      356.77     49.02 o 
  -9   7  10      271.00      220.33     38.94 o 
  -7   7  10      950.55      746.89     46.90 o 
  -5   7  10     1536.63     1570.43     84.60 o 
  -3   7  10     1890.21     1859.59     74.31 o 
  -1   7  10     2799.86     2737.85    110.74 o 
   1   7  10      555.85      466.46     49.90 o 
  -6   8  10     1465.74     1439.59     83.85 o 
  -4   8  10      541.75      547.67     57.40 o 
  -2   8  10     1593.70     1694.69    135.16 o 
 -15   1  11      164.68      178.49     33.77 o 
 -13   1  11       37.78       41.02     25.83 o 
 -11   1  11      231.69      335.85     39.46 o 
  -9   1  11       16.90       -2.68     24.79 o 
  -7   1  11     1369.82     1063.85     62.07 o 
  -5   1  11       61.95       48.74     27.90 o 
  -3   1  11       12.08       35.61     34.15 o 
  -1   1  11       12.92        2.50     26.40 o 
   1   1  11        5.62       20.40     24.16 o 
   3   1  11      498.62      603.17    167.24 o 
   5   1  11       50.29       15.83     38.76 o 
   7   1  11      200.82      158.81     39.98 o 
 -14   2  11        0.42      -24.61     24.53 o 
 -12   2  11     1905.95     2178.15     81.11 o 
 -10   2  11      154.97      133.67     27.51 o 
  -8   2  11       85.88       99.86     32.45 o 
  -6   2  11        4.88      -22.43     20.73 o 
  -4   2  11      410.24      357.19     35.95 o 
  -2   2  11       76.17       49.48     19.88 o 
   0   2  11       87.91       78.48     25.23 o 
   2   2  11       72.16       46.80     33.00 o 
   4   2  11        0.96       -3.02     34.59 o 
   6   2  11        7.14        2.42     32.73 o 
 -13   3  11       41.36       24.84     25.75 o 
 -11   3  11        0.22      -35.79     23.86 o 
  -9   3  11      637.40      540.60     56.36 o 
  -7   3  11      133.91      112.03     29.97 o 
  -5   3  11      644.53      572.90     38.60 o 
  -3   3  11      776.49      610.29     44.32 o 
  -1   3  11      305.75      327.93     36.08 o 
   1   3  11       72.97       72.46     31.81 o 
   3   3  11      171.86      124.53     41.03 o 
   5   3  11       29.05        4.14     27.27 o 
 -14   4  11      515.76      514.44     59.30 o 
 -12   4  11      665.46      523.94     80.66 o 
 -10   4  11      201.49      178.72     42.83 o 
  -8   4  11       70.67       63.36     30.31 o 
  -6   4  11      542.99      502.26     49.94 o 
  -4   4  11       15.70      -13.84     16.26 o 
  -2   4  11      849.59      919.01     91.88 o 
   0   4  11       68.47       34.78     43.57 o 
   2   4  11        1.25        4.81     28.87 o 
   4   4  11       15.28       18.83     32.06 o 
 -11   5  11       36.10        6.90     20.28 o 
  -9   5  11      583.73      498.22     42.29 o 
  -7   5  11       91.31       42.66     28.23 o 
  -5   5  11      144.37      133.76     26.32 o 
  -3   5  11      122.67       95.14     28.55 o 
  -1   5  11       39.70       28.22     38.13 o 
   1   5  11       33.78       53.98     31.67 o 
   3   5  11       85.34       80.65     34.10 o 
 -10   6  11       60.71       78.33     47.90 o 
  -8   6  11        0.04       32.16     22.06 o 
  -6   6  11      209.39      177.80     29.81 o 
  -4   6  11       32.89       38.23     27.98 o 
  -2   6  11      125.40      101.52     34.28 o 
   0   6  11       78.49       48.06     27.53 o 
   2   6  11       62.63       38.27     34.39 o 
  -9   7  11       18.66       11.85     33.00 o 
  -7   7  11       24.83       57.66     25.73 o 
  -5   7  11       99.25       55.47     36.85 o 
  -3   7  11       45.83       35.36     35.62 o 
  -1   7  11        1.94        5.21     29.13 o 
 -14   0  12     1438.81     1616.02     97.18 o 
 -12   0  12     1660.53     1957.39    131.36 o 
 -10   0  12      509.82      643.49     84.58 o 
  -8   0  12      219.30      220.58     58.79 o 
  -6   0  12     6722.29     7335.37    235.40 o 
  -4   0  12     4104.29     4356.91    180.94 o 
  -2   0  12     1734.44     2396.40    153.54 o 
   0   0  12     3019.36     4159.39    201.36 o 
   2   0  12      270.15      416.26     84.02 o 
   4   0  12      678.81      826.11    109.49 o 
 -13   1  12     2045.32     1988.57    154.54 o 
 -11   1  12     2122.80     2367.25    100.76 o 
  -9   1  12      694.82      602.38     85.30 o 
  -7   1  12     2404.65     2161.95     90.18 o 
  -5   1  12     9297.36     8770.95    261.19 o 
  -3   1  12     3006.01     3261.40    142.53 o 
  -1   1  12     4095.96     5074.19    148.62 o 
   1   1  12     2093.59     2937.24    330.45 o 
   3   1  12      838.89      995.43    190.75 o 
   5   1  12     1129.19     1533.68    141.77 o 
 -14   2  12      737.87      624.57     69.65 o 
 -12   2  12     3025.37     2577.58    392.60 o 
 -10   2  12     3228.36     3322.41    114.60 o 
  -8   2  12      777.87      622.69     62.11 o 
  -6   2  12     1670.10     1553.29    121.63 o 
  -4   2  12     4619.95     4900.15    154.67 o 
  -2   2  12      397.71      461.25     48.45 o 
   0   2  12      755.21      986.61     58.94 o 
   2   2  12     2152.54     2926.13    199.20 o 
   4   2  12     1077.94     1182.73    133.40 o 
 -13   3  12      633.22      658.74     52.68 o 
 -11   3  12     5476.25     5410.40    379.62 o 
  -9   3  12     4897.93     4981.14    183.94 o 
  -7   3  12     2019.87     1938.00     90.17 o 
  -5   3  12      976.92      914.14     51.72 o 
  -3   3  12     1093.88     1036.70     55.54 o 
  -1   3  12      298.05      339.42     48.23 o 
   1   3  12     3311.63     3736.67    561.51 o 
   3   3  12      966.20      996.53    175.33 o 
 -12   4  12     2229.12     2117.19    189.14 o 
 -10   4  12     5193.74     4397.83    484.06 o 
  -8   4  12     3304.43     2925.02    281.62 o 
  -6   4  12     1431.43     1269.98     96.40 o 
  -4   4  12      835.44      766.69     48.58 o 
  -2   4  12      823.74      932.67     94.47 o 
   0   4  12     1951.50     2177.20    149.42 o 
   2   4  12     1120.56     1153.05     77.44 o 
 -11   5  12     2372.99     1899.28     91.63 o 
  -9   5  12     1486.05     1163.52     82.70 o 
  -7   5  12      239.80      197.56     41.53 o 
  -5   5  12     2289.36     2184.73    116.26 o 
  -3   5  12      911.98      968.19     67.09 o 
  -1   5  12      726.95      769.07     88.63 o 
   1   5  12      419.90      367.82     52.39 o 
 -10   6  12     2265.56     2107.03    291.99 o 
  -8   6  12     1440.54     1358.99     88.47 o 
  -6   6  12      881.59      825.92     64.59 o 
  -4   6  12     2103.96     1751.21     87.61 o 
  -2   6  12     2640.65     2584.19    298.96 o 
   0   6  12     1249.43     1127.84    190.51 o 
  -5   7  12      853.64      717.58     89.47 o 
 -13   1  13      148.70      102.99     38.25 o 
 -11   1  13      341.36      293.46     61.47 o 
  -9   1  13      357.10      374.09     48.32 o 
  -7   1  13     1281.28      963.71     66.56 o 
  -5   1  13      337.46      322.12     45.45 o 
  -3   1  13        3.01        9.83     34.78 o 
  -1   1  13      145.47      177.48     35.10 o 
   1   1  13      402.88      529.81     52.46 o 
   3   1  13        0.00       -2.60     42.14 o 
 -12   2  13      294.31      298.34     51.99 o 
 -10   2  13       84.45       53.43     29.45 o 
  -8   2  13      675.49      601.44     59.95 o 
  -6   2  13       50.01       45.03     31.24 o 
  -4   2  13       18.49       -1.08     26.34 o 
  -2   2  13      163.90      154.05     34.06 o 
   0   2  13      667.68      746.43     70.27 o 
   2   2  13       12.57        4.92     38.93 o 
 -13   3  13       35.20       45.73     37.98 o 
 -11   3  13      140.29      123.05     52.06 o 
  -9   3  13      689.09      578.70     58.47 o 
  -7   3  13       67.05       60.03     29.70 o 
  -5   3  13      299.08      273.36     36.93 o 
  -3   3  13       14.45       36.92     26.72 o 
  -1   3  13        3.14       34.39     34.03 o 
   1   3  13      100.75      119.52     42.18 o 
   3   3  13      212.81      236.08     59.51 o 
 -12   4  13      131.91       83.67     31.35 o 
 -10   4  13       44.98       32.80     31.14 o 
  -8   4  13      120.53       75.93     41.94 o 
  -6   4  13      205.67      156.03     45.17 o 
  -4   4  13       48.81       54.75     28.10 o 
  -2   4  13        9.84        2.74     36.35 o 
   0   4  13      288.01      302.77     88.15 o 
   2   4  13       61.94       93.05     39.61 o 
  -9   5  13      209.10      162.25     43.44 o 
  -7   5  13      449.18      382.11     66.52 o 
  -5   5  13      429.63      406.19     56.30 o 
  -3   5  13      205.75      234.57     43.74 o 
  -1   5  13       66.59       59.10     40.18 o 
  -6   6  13      606.97      618.77     61.87 o 
  -4   6  13       37.64       35.23     33.81 o 
 -12   0  14     2800.31     3380.54    177.97 o 
 -10   0  14     1755.06     1944.97    139.29 o 
  -8   0  14     1258.76     1102.12    108.93 o 
  -6   0  14      579.69      401.36     68.16 o 
  -4   0  14     4899.09     5500.12    236.68 o 
  -2   0  14     1599.31     1981.58    149.94 o 
   0   0  14       82.16      140.49     75.85 o 
   2   0  14     1152.31     1513.18    148.74 o 
 -13   1  14      295.07      318.51     96.84 o 
 -11   1  14      871.77      792.83    137.77 o 
  -9   1  14     2448.97     1681.36    118.62 o 
  -7   1  14     1013.44      896.56     69.12 o 
  -5   1  14      230.10      258.17     37.86 o 
  -3   1  14     3467.21     4508.22    164.94 o 
  -1   1  14     1604.10     2330.90     99.07 o 
   1   1  14      292.88      396.85     64.76 o 
 -12   2  14     1020.09      832.56    119.54 o 
 -10   2  14     2405.23     1977.71    230.84 o 
  -8   2  14     2773.46     2609.87    120.34 o 
  -6   2  14     1294.47      996.16    128.71 o 
  -4   2  14      651.53      619.57     51.33 o 
  -2   2  14     3513.24     3972.81    234.20 o 
   0   2  14      580.63      722.49    121.39 o 
 -11   3  14     1492.71     1221.97     79.33 o 
  -9   3  14     1678.08     1434.75     88.82 o 
  -7   3  14     1742.95     1517.43     88.15 o 
  -5   3  14     1527.98     1717.59     92.28 o 
  -3   3  14      976.48     1028.99     65.22 o 
  -1   3  14     1837.66     2057.18    294.79 o 
 -10   4  14     1873.22     1669.61    158.79 o 
  -8   4  14     1633.82     1393.04    146.22 o 
  -6   4  14     1587.31     1498.83    127.27 o 
  -4   4  14      744.45      795.69     54.88 o 
  -2   4  14      956.32      973.54    135.32 o 
  -7   5  14     2051.46     1685.39     91.95 o 
  -5   5  14     1425.38     1674.33    142.49 o 
 -11   1  15        2.16      -15.85     27.90 o 
  -9   1  15      363.73      368.35     53.36 o 
  -7   1  15       71.54       56.59     34.32 o 
  -5   1  15      300.21      250.12     39.86 o 
  -3   1  15       59.06       68.79     35.88 o 
  -1   1  15        0.22        4.70     33.90 o 
 -10   2  15       39.82       29.19     34.83 o 
  -8   2  15       52.07        3.39     55.59 o 
  -6   2  15      456.34      378.31     61.00 o 
  -4   2  15       50.95      101.24     40.16 o 
  -2   2  15     1082.93     1197.92     75.08 o 
  -9   3  15      484.64      436.26     60.36 o 
  -7   3  15       23.09       23.48     31.77 o 
  -5   3  15      141.60      108.81     36.54 o 
  -3   3  15       34.79       17.68     37.44 o 
  -8   0  16     2251.94     1755.79    141.93 o 
  -6   0  16      568.80      580.14     99.64 o 
  -7   1  16      441.72      389.09     66.75 o 
  -5   1  16      199.49      150.39     45.63 o 
                                                 
